# Supplementary material for: Large-scale GWAS identifies multiple loci for hand grip strength providing biological insights into muscular fitness
Source: Nat Commun. 2017 Jul 12;8:16015. doi: 10.1038/ncomms16015 (PMC5510175; doi:10.1038/ncomms16015)
Supplement: Supplementary Data [file ncomms16015-s2.xlsx]

## Sheet: File Index
Supplementary Table Index for Manuscript: Large-Scale GWAS Identifies Multiple Loci Associated with Hand Grip Strength and Provides New Insights into the Biology of Muscular Fitness Willems SM, Wright DJ, Day FR et al.
Table 1	Details of UK Biobank and contributing stage two cohorts
Table 2A	Stage one grip strength loci (n=21) and their association results in stage two and combined analyses
Table 2B	Association of the sixteen loci reaching genome-wide significance in combined analyses, including direction of effect in individual cohorts and heterogeneity P-values
Table 2C	Association of grip strength lead SNPs with grip strength by sex strata in stage one (UKB)
Table 2D	Association of grip strength lead SNPs with grip strength by age strata in stage one (UKB)
Table 3A	Association of 17q21.31 common structural haplotypes with grip strength
Table 3B	Sensitivity Analyses for 16 Replicated Grip Strength Signals in UKB
Table 3C	Exclusion Criteria for Sensitivity Analyses in UKB
Table 4	Significant cis-eQTL Associations of Lead SNPs in Skeletal Muscle and Selected Other Tissues
Table 5	Imputed Transcriptome Association Results for Gripstrength (MetaXcan) in Biologically-relevant GTEx Tissues
Tables 6A and 6B	Gene-Set Enrichment Analyses and genes in candidate sets / significant hypothesis-free sets
Table 7	Candidate Gene Associations with Grip Strength (VEGAS Gene-Based Analysis)
Table 8	Effect of Grip Strength-Associated Variants from Combined Stage with Odds of Elite Athletic Status in Four Ethnic Groups
Table 9	Association of ACTN3 stop-gain variant rs1815739 (R577X) with Grip Strength
Table 10	Association of Sixteen Grip Strength Variants with Muscle Histology Parameters
Table 11	Mendelian Randomisation of genetically-determined sex- and growth-hormone phenotypes to grip strength
Table 12	Mendelian Randomisation of genetically-determined grip strength to morbidity
Table 13	Genetic Correlations of Grip Strength with Selected Phenotypes
Table 14	LMI/FMI GWAS cohort characteristics
Table 15	Assignment of Index SNP Proxies by Study
Table 16	Variants included in the sex- and growth hormone related phenotype summary statistic MRs
Table 17	Effect sizes of the sixteen grip strength lead variants after exclusion of EPIC-Norfolk
Table 18	Variants included in the grip strength - morbidity summary statistic MRs
Note: throughout, position refers to h19/GRCh37 coordinates

## Sheet: ST1 - Cohort Characteristics
Supplementary Table 1 | Study characteristics of the stage one (discovery) and stage two (replication) cohorts
	UK Biobank	EPIC-Norfolk (Health Check III)	Erasmus Rucphen Family Study	Health2006 (Exome Chip)	Health 2006 (MetaboChip)	Health 2008	Hunter Community Study	Sydney Memory & Ageing Study	TwinsUK
Study Characteristics
Study Design	Population-based Observational Cohort	Population-based Observational Cohort	Family-based Observational Cohort	Population-based Observational Cohort	Population-based Observational Cohort	Population-based Observational Cohort	Population-based Observational Cohort	Population-based Observational Cohort	Twin study
Population	British Residents	British Residents	Dutch Nationals	Danish Residents	Danish Residents	Danish Residents	Australian Residents	Australian Residents	British Residents
Location	United Kingdom (Nationwide)	Norfolk, United Kingdom	South-West Netherlands	Western Copenhagen, Denmark	Western Copenhagen, Denmark	Western Copenhagen, Denmark	Newcastle, Australia	Sydney, Australia	United Kingdom (Nationwide)
Recruitment Strategy	NHS Primary Care Registrations	NHS Primary Care Registrations	Parish Birth Records	Danish Civil Registration System	Danish Civil Registration System	Danish Civil Registration System	New South Wales State Electoral Roll	New South Wales State Electoral Roll	Media campaigns targeted at middle-aged women
Study Reference (PMID)	25826379	23771720	18550697	23615486	23615486	22587629	20056765	20637138	23088889
HGS Measurement Protocol
Position during Measurement	Sitting	Standing	Sitting	Sitting	Sitting	Sitting	Sitting or standing	Sitting or standing	Sitting
Hands Measured	Dominant and Non-dominant	Dominant and Non-dominant	Non-dominant	Dominant only	Dominant only	Dominant only	Dominant only	Dominant only	Dominant only
Measurements per Hand	1	2	3	3	3	3	3	2 or 3	2
Definition of Maximal HGS	Highest overall reading	Highest overall reading	Highest overall reading	Highest overall reading	Highest overall reading	Highest overall reading	Highest overall reading	Highest overall reading	Highest overall reading
Measurement Device	Jamar J00105 Dynamometer (Lafayette Instrument Co., IL, USA)	Smedley Dynamometer (Scandidact, Kvistgaard, Denmark)	Jamar Hydraulic Dynamometer	Jamar Dynamometer (Sammons, IL, USA)	Jamar Dynamometer (Sammons, IL, USA)	Jamar Dynamometer (Sammons, IL, USA)	JAMAR Dynamometer (Asimov Engineering Co., CA, USA)	Saehan SH5001 (SAEHAN Corp., Changwon, S. Korea)	Standard Bulb Dynamometer
Descriptive Statistics
N	142035	7121	2058	2919	2792	744	2088	541	3009
N males	66743	3279	903	1312	1260	322	1036	247	308
N females	75292	3842	1155	1607	1532	422	1052	294	2701
Mean Age (years) (SD)	56.8 (8.0)	68.8 (8.2)	48.7 (13.8)	49.3 (13.1)	49.5 (12.9)	46.9 (8.2)	66.31 (7.47)	78.18 (4.63)	52.5 (10.9)
Mean BMI (kg/m2) (SD)	27.5 (4.8)	26.8 (4.3)	26.9 (4.6)	25.9 (4.7)	25.9 (4.7)	25.7 (4.3)	28.76 (4.97)	27.29 (4.59)	26.6 (5.2)
Mean Standing Height (cm) (SD)	168.7 (9.2)	166.5 (9.0)	167.5 (9.3)	171.8 (9.2)	171.7 (9.2)	173.1 (9.2)	166.15 (9.55)	163.92 (9.47)	163.6 (7.4)
Mean Maximal HGS (kg) (SD)	33.0 (11.3)	31.1 (10.1)	35.5(11.7)	39.2 (11.4)	39.2 (11.4)	40.2 (11.2)	30.06 (9.86)	26. 96 (9.80)	31.7 (8.7)
Genotyping and imputation
Genotyping platform	UK Biobank Axiom Array or UK BiLEVE Axiom Array (Affymetrix)	UK Biobank Axiom Array (Affymetrix)	Illumina 318K, Illumina 370K and Affymetrix 250K	HumanExome Chip (Illumina)	MetaboChip (Illumina)	HumanExome Chip (Illumina)	Kaiser Permanente/UCSF Axiom Array (Affymetrix)	Genome-wide Human SNP Array 6.0 (Affymetrix)	HumanHap 300 or HumanHap 610Q (Illumina)
Imputation reference panel	1000G Phase 3 + UK10K Haplotypes	1000G Phase 3	1000G Phase 3	N/A	N/A	N/A	HapMap Phase 2 (Release 22)	HapMap Phase 2 (Release 22)	1000G Phase 1
Imputation Software	IMPUTE V3	IMPUTE	MaCH	N/A	N/A	N/A	MaCH	MaCH	IMPUTE V2
Analyses
Analysis Software	BOLT-LMM (Genome-wide)	SNPTEST	ProbABEL	PLINK	PLINK	PLINK	GenABEL	mach2qtl	GEMMA
Covariates	age, sex, height, BMI	age, sex, height, BMI	age, sex, height, BMI	age, sex, height, BMI	age, sex, height, BMI	age, sex, height, BMI	age, sex	age, sex	age, sex, height, BMI
Method of accounting for population stratification	LMM with GRM	Inclusion of 4 genomic PCs	Conditioned on family relationship	Inclusion of 4 genomic PCs	Inclusion of 4 genomic PCs	Inclusion of 4 genomic PCs	Inclusion of 4 genomic PCs	Removal of related individuals and ethnic outliers prior to analysis	LMM with GRM
LMM = Linear mixed model; GRM = Genomic relationship matrix

## Sheet: ST2 (A) - Associations 21 loci
Supplementary Table 2A | 21 loci significantly associated with grip strength in stage 1 analyses and their association results in stage 2 and combined analyses
			Alleles			Stage One (UKB)					Stage Two (Additional Cohorts)					Combined
rsID	chr:pos (a)	Gene (b)	Eff	Alt	EAF	Effect (c))	SE	P-value	N		Effect (c)	SE	P-value	N		Effect (c)	SE	P-value	N
rs958685	chr2:70703847	TGFA	a	c	0.515111	0.154233	0.0259453	2.8e-09	142035		0.1637	0.0397	3.78e-05	49719		0.1571	0.0217	4.82e-13	191754
rs72979233	chr11:74355523	POLD3	a	g	0.756549	0.209937	0.0302115	3.7e-12	142035		0.1123	0.0407	0.005756	50455		0.1752	0.0242	5.03e-13	192490
rs11614333	chr12:15063995	ERP27	c	t	0.622582	0.180583	0.027485	5e-11	142035		0.1167	0.04	0.003506	53119		0.1601	0.0226	1.57e-12	195154
rs2288278	chr17:46661292	HOXB3	a	g	0.658473	0.162331	0.0273703	3e-09	142035		0.1466	0.0404	0.000284	53098		0.1574	0.0227	3.76e-12	195133
rs4926611	chr1:54111733	GLIS1	c	t	0.636628	0.173401	0.0269581	1.3e-10	142035		0.1146	0.0409	0.005075	50929		0.1556	0.0225	4.75e-12	192964
rs6687430	chr1:10633245	PEX14	g	a	0.458888	0.150144	0.0259895	7.6e-09	142035		0.1241	0.0395	0.001663	53141		0.1423	0.0217	5.58e-11	195176
rs10186876	chr2:44241155	LRPPRC	a	g	0.36088	0.161923	0.0272271	2.7e-09	142035		0.1127	0.0412	0.006179	50455		0.1469	0.0227	9.75e-11	192490
rs374532236	chr10:130837274	MGMT	t	c	0.377579	0.157032	0.0269248	5.5e-09	142035		0.1214	0.0424	0.004181	47666		0.1468	0.0227	1.05e-10	189701
rs10861798	chr12:79686971	SYT1	a	g	0.433128	0.14474	0.0264282	4.3e-08	142035		0.1591	0.0471	0.0007356	47125		0.1482	0.0231	1.29e-10	189160
rs78325334	chr6:32460867	HLA region	t	c	0.842986	0.228211	0.0382181	2.4e-09	142035		0.113	0.0501	0.02398	51092		0.1858	0.0304	9.6e-10	193127
rs2273555	chr10:104127171	GBF1	a	g	0.607816	0.152856	0.0265979	9.1e-09	142035		0.0963	0.0411	0.01908	49718.9		0.1361	0.0223	1.07e-09	191754
rs80103986	chr17:44224940	KANSL1	a	t	0.805343	0.200668	0.03335	1.8e-09	142035		0.0983	0.0521	0.05936	51055		0.171	0.0281	1.17e-09	193090
rs2110927	chr2:40354688	SLC8A1	c	t	0.268927	0.161235	0.0294438	4.4e-08	142035		0.0979	0.0449	0.02925	50455		0.1422	0.0246	7.7e-09	192490
rs6565586	chr17:79469118	ACTG1	a	t	0.246972	0.169031	0.030217	2.2e-08	142035		0.0956	0.064	0.1354	45037		0.1556	0.0273	1.23e-08	187072
rs72762373	chr9:117998886	DEC1	a	g	0.030047	0.423626	0.0776406	4.9e-08	142035		0.359	0.2546	0.1586	10127		0.4181	0.0743	1.8e-08	152162
rs34845616	chr11:133792644	IGSF9B	a	g	0.252219	0.167626	0.0297446	1.7e-08	142035		0.0699	0.0487	0.1511	47631.1		0.1411	0.0254	2.73e-08	189666
rs1169151	chr14:36640601	PTCSC3	g	a	0.418524	0.15021	0.0265545	1.5e-08	142035		0.0536	0.0391	0.17	52988.9		0.1197	0.022	5.03e-08	195024
rs2924322	chr18:53244414	TCF4	a	t	0.119192	0.256934	0.0437783	4.4e-09	142035		0.0726	0.0552	0.1886	52995		0.1859	0.0343	6.08e-08	195030
rs7150628	chr14:55260785	SAMD4A	c	t	0.430583	0.147584	0.0262526	1.9e-08	142035		-0.0026	0.0388	0.9466	53145		0.1005	0.0218	3.84e-06	195180
rs11606628	chr11:1479052	BRSK2	c	t	0.711718	0.172541	0.028724	1.9e-09	142035		-0.1093	0.0536	0.04147	45578		0.1096	0.0253	1.48e-05	187613
rs34192714	chr18:76958587 (indel)	ATP9B	t	a	0.279267	0.160199	0.0290331	3.4e-08	142035		-0.0415	0.0472	0.3792	49718.9		0.1048	0.0247	2.25e-05	191754
Table of the 21 loci with genome-wide significant p-values in stage one analyses in UKB, their association results in stage two analyses, and in the two stages combined. Results are sorted by combined stage one + stage two p-value. The twelve loci independently replicated in stage two are in green, the four loci in blue were not replicated in stage two but retained genome-wide significance in com…

## Sheet: ST2 (B) -16 loci het-pvalues
Supplementary Table 2B | Association of the sixteen loci reaching genome-wide significance in combined analyses, including direction of effect in individual cohorts and heterogeneity P-values
						Stage One (UKB)					Stage Two (Additional Cohorts)							Combined
rsID	Chr.	Position (a)	Gene (b)	Alleles (Eff/Alt)	EAF	Effect (c)	SE	P-value	N		Effect (c)	SE	P-value	Effect direction	P-value het	N		Effect (c)	SE	P-value	Effect direction	P-value het	N
rs958685	2	70703847	TGFA	A/C	0.515111	0.154233	0.0259453	2.8e-09	142343		0.1637	0.0397	3.78e-05	+????+?++++	0.9295	49719		0.1571	0.0217	4.82e-13	+????+?+++++	0.9664	192062
rs72979233	11	74355523	POLD3	A/G	0.756549	0.209937	0.0302115	3.7e-12	142343		0.1123	0.0407	0.005756	+??+???++++	0.4468	50455		0.1752	0.0242	5.03e-13	+??+???+++++	0.2056	192798
rs11614333	12	15063995	ERP27	C/T	0.622582	0.180583	0.027485	5e-11	142343		0.1167	0.04	0.003506	-??---?----	0.7422	53119		0.1601	0.0226	1.57e-12	-??---?-----	0.6412	195462
rs2288278	17	46661292	HOXB3	A/G	0.658473	0.162331	0.0273703	3e-09	142343		0.1466	0.0404	0.000284	-??+++?+-++	0.02359	53098		0.1574	0.0227	3.76e-12	-??+++?+-+++	0.03859	195441
rs4926611	1	54111733	GLIS1	C/T	0.636628	0.173401	0.0269581	1.3e-10	142343		0.1146	0.0409	0.005075	+?-?-??----	0.3346	50929		0.1556	0.0225	4.75e-12	+?-?-??-----	0.3075	193272
rs6687430	1	10633245	PEX14	G/A	0.458888	0.150144	0.0259895	7.6e-09	142343		0.1241	0.0395	0.001663	-??--+?-+-+	0.02851	53141		0.1423	0.0217	5.58e-11	-??--+?-+-+-	0.04307	195484
rs10186876	2	44241155	LRPPRC	A/G	0.36088	0.161923	0.0272271	2.7e-09	142343		0.1127	0.0412	0.006179	+??+???+++-	0.6304	50455		0.1469	0.0227	9.75e-11	+??+???+++-+	0.6163	192798
rs374532236	10	130837274	MGMT	T/C	0.377579	0.157032	0.0269248	5.5e-09	142343		0.1214	0.0424	0.004181	?+?????+--+	0.1475	47666		0.1468	0.0227	1.05e-10	?+?????+--++	0.1999	190009
rs10861798	12	79686971	SYT1	A/G	0.433128	0.14474	0.0264282	4.3e-08	142343		0.1591	0.0471	0.0007356	+??????+?++	0.8812	47125		0.1482	0.0231	1.29e-10	+??????+?+++	0.9467	189468
rs78325334	6	32460867	HLA region	T/C	0.842986	0.228211	0.0382181	2.4e-09	142343		0.113	0.0501	0.02398	?-?-+??+--+	0.3756	51092		0.1858	0.0304	9.6e-10	?-?-+??+--++	0.2009	193435
rs2273555	10	104127171	GBF1	A/G	0.607816	0.152856	0.0265979	9.1e-09	142343		0.0963	0.0411	0.01908	+????-?++-+	0.2088	49718.9		0.1361	0.0223	1.07e-09	+????-?++-++	0.2037	192062
rs80103986	17	44224940	KANSL1	A/T	0.805343	0.200668	0.03335	1.8e-09	142343		0.0983	0.0521	0.05936	?+?-+??++-+	0.5784	51055		0.171	0.0281	1.17e-09	?+?-+??++-++	0.3819	193398
rs2110927	2	40354688	SLC8A1	C/T	0.268927	0.161235	0.0294438	4.4e-08	142343		0.0979	0.0449	0.02925	-??-???--+-	0.6677	50455		0.1422	0.0246	7.7e-09	-??-???--+--	0.596	192798
rs6565586	17	79469118	ACTG1	A/T	0.246972	0.169031	0.030217	2.2e-08	142343		0.0956	0.064	0.1354	+??????+??-	0.3783	45037		0.1556	0.0273	1.23e-08	+??????+??-+	0.3882	187380
rs72762373	9	117998886	DEC1	A/G	0.030047	0.423626	0.0776406	4.9e-08	142343		0.359	0.2546	0.1586	+?????????-	0.0005484	10127		0.4181	0.0743	1.8e-08	+?????????-+	0.002476	152470
rs34845616	11	133792644	IGSF9B	A/G	0.252219	0.167626	0.0297446	1.7e-08	142343		0.0699	0.0487	0.1511	-????-?++?+	0.3119	47631.1		0.1411	0.0254	2.73e-08	-????-?++?++	0.1736	189974
(a) Position references are given in build 37. (b) The gene shown is the nearest gene to the lead SNP. (c) Effect estimates are in kg. Results are sorted by combined stage one + stage two p-value. Abbreviations: Chr – chromosome, Eff. – Effect, Alt. – alternative, EAF – effect allele frequency, UKB – UK Biobank, SE – standard error , N – sample size, Effect direction - direction of effect in the …

## Sheet: ST2(C) - 16 loci Sex-Stratified
Supplementary Table 2C | Association of grip strength associated lead SNPs with grip strength by sex strata in stage one (UKB)
SNP	Sex	Effect	SE	P-value	PINTERACTION
rs2273555	M	0.22636	0.0510291	9.19e-06	0.076
	F	0.116647	0.0345933	0.0007469
rs374532236	M	0.171285	0.0517991	0.0009446	0.76
	F	0.155417	0.0350152	9.07e-06
rs72979233	M	0.22701	0.0578025	8.6e-05	0.09
	F	0.123716	0.0394397	0.0017086
rs34845616	M	0.19209	0.0572508	0.0007935	0.183
	F	0.104318	0.0387901	0.0071624
rs6687430	M	0.205897	0.0500885	3.95e-05	0.009
	F	0.0575148	0.0338618	0.0894164
rs4926611	M	0.20406	0.0519606	8.6e-05	0.14
	F	0.104498	0.0351661	0.0029643
rs11614333	M	0.217311	0.0528626	3.95e-05	0.86
	F	0.210804	0.035727	3.65e-09
rs10861798	M	0.154053	0.0507342	0.0023949	0.62
	F	0.123332	0.0344649	0.0003459
rs80103986	M	0.185857	0.063905	0.0036352	0.6
	F	0.230565	0.0432716	9.95e-08
rs2288278	M	0.203778	0.0525918	0.0001069	0.12
	F	0.0985366	0.0356192	0.0056698
rs6565586	M	0.253254	0.0579391	1.24e-05	0.05
	F	0.114471	0.0393687	0.0036426
rs2110927	M	0.20478	0.0567703	0.0003098	0.39
	F	0.142995	0.0383561	0.0001931
rs10186876	M	0.217202	0.0525622	3.6e-05	0.06
	F	0.104342	0.0353788	0.0031864
rs958685	M	0.157843	0.0500774	0.0016226	0.66
	F	0.128358	0.0338105	0.000147
rs78325334	M	0.280468	0.0730119	0.0001225	0.24
	F	0.189748	0.0495654	0.0001292
rs72762373	M	0.498752	0.14647	0.0006618	0.48
	F	0.387798	0.102137	0.0001467
Gripstrength Genetic Score	M	0.202914	0.0138876	2.38389e-48	1.56×10-5
	F	0.129701	0.0094157	3.60683e-43
Effect estimates are in kg per allele

## Sheet: ST2(D) - 16 loci Age-Stratified
Supplementary Table 2D | Association of grip strength lead SNPs with grip strength by age strata in stage one (UKB)
SNP	Age Stratum	Effect	SE	P-value	PINTERACTION
rs2273555	< 50 years	0.250469	0.0686626	0.000265	0.38
	50 - 60 years	0.140475	0.0524659	0.0074215
	≥ 60 years	0.154203	0.0440343	0.0004624
rs374532236	< 50 years	0.175819	0.0695924	0.01153	0.75
	50 - 60 years	0.212335	0.0532256	6.64e-05
	≥ 60 years	0.119146	0.0446059	0.007563
rs72979233	< 50 years	0.181318	0.0783477	0.0206615	0.63
	50 - 60 years	0.0770856	0.0597634	0.197112
	≥ 60 years	0.2543	0.0498667	3.42e-07
rs34845616	< 50 years	0.131854	0.0771285	0.0873648	0.4
	50 - 60 years	0.111255	0.0588336	0.0586292
	≥ 60 years	0.178432	0.0493689	0.0003015
rs6687430	< 50 years	0.124418	0.0672471	0.0643019	0.88
	50 - 60 years	0.13391	0.0514729	0.0092835
	≥ 60 years	0.129952	0.0431461	0.0025973
rs4926611	< 50 years	0.19298	0.0704181	0.0061394	0.76
	50 - 60 years	0.125083	0.0533176	0.0189812
	≥ 60 years	0.152805	0.0446692	0.0006248
rs11614333	< 50 years	0.186171	0.071099	0.0088378	0.84
	50 - 60 years	0.252938	0.0543025	3.2e-06
	≥ 60 years	0.198257	0.0454942	1.32e-05
rs10861798	< 50 years	0.182617	0.0684731	0.0076587	0.19
	50 - 60 years	0.169341	0.0523049	0.0012066
	≥ 60 years	0.092122	0.0437326	0.0351671
rs80103986	< 50 years	0.313303	0.0864152	0.0002889	0.49
	50 - 60 years	0.182339	0.0655592	0.005417
	≥ 60 years	0.176641	0.0550397	0.0013312
rs2288278	< 50 years	0.215359	0.070658	0.0023069	0.49
	50 - 60 years	0.0557311	0.0539416	0.301528
	≥ 60 years	0.183063	0.045451	5.64e-05
rs6565586	< 50 years	0.329473	0.0776686	2.22e-05	0.08
	50 - 60 years	0.114609	0.0597494	0.0550983
	≥ 60 years	0.155917	0.0501099	0.0018624
rs2110927	< 50 years	0.176231	0.0763258	0.0209562	0.33
	50 - 60 years	0.210061	0.0583859	0.0003213
	≥ 60 years	0.139117	0.0488126	0.0043735
rs10186876	< 50 years	0.196822	0.0704947	0.0052422	0.75
	50 - 60 years	0.068307	0.0540608	0.206409
	≥ 60 years	0.207504	0.0450324	4.08e-06
rs958685	< 50 years	0.0885627	0.0674439	0.189151	0.1
	50 - 60 years	0.122269	0.0515294	0.0176592
	≥ 60 years	0.180389	0.042963	2.69e-05
rs78325334	< 50 years	0.0907489	0.0981624	0.355248	0.08
	50 - 60 years	0.22001	0.0747947	0.0032681
	≥ 60 years	0.303762	0.0633094	1.61e-06
rs72762373	< 50 years	0.635544	0.196661	0.0012323	0.04
	50 - 60 years	0.542393	0.153688	0.0004173
	≥ 60 years	0.28137	0.128762	0.028879
grip strength genetic score	< 50 years	0.190385	0.0187708	4e-24	0.3
	50 - 60 years	0.146698	0.0143669	1.91e-24
	≥ 60 years	0.165787	0.0119058	4.47229e-44
Effect estimates are in kg per effect allele

## Sheet: ST3(A) - 17q21.31 Haplotypes
Supplementary Table 3A | Association of 17q21.31 common structural haplotypes with grip strength
Haplotype Class	Variable	Effect	Robust SE	p-value
Inversion	A) Crude Association
	H2 (vs H1)	-0.165	0.0356145	3.84879e-06
Structural Variant α/β/γ Copy Number	A) Crude Association (Joint Model)
	Alpha	-0.066	0.03	0.027
	Beta	0.015	0.039	0.712
	Gamma	-0.039	0.023	0.092
Haplotype	A) Crude Association (Joint Model)
	H1.B1.y1	Ref
	H1.B1.y2	-0.035	0.053	0.508
	H1.B1.y3	-0.058	0.047	0.216
	H1.B1.y4	-0.576	0.293	0.049
	H1.B2.y1	0.029	0.041	0.48
	H1.B3.y1	-0.273	0.428	0.523
	H2.a1.y2	0.287	0.222	0.196
	H2.a2.y1	-1.579	1.793	0.379
	H2.a2.y2	-0.182	0.042	1.24e-05
Effect is kg per additional CNV/allele/as otherwise specified. H2 denotes inverted haplotype / H1 uninverted.
Analyses were performed in unrelated UKB participants of european ancestry and adjusted for age, sex, BMI, height and genotyping chip

## Sheet: ST3(B) - Sensitivity
Supplementary Table 3B | Sensitivity Analyses for 16 Replicated Grip Strength Signals
										Discovery (n=142 036)				Excluding Prev. Disease (n=133 360)					Further Excluding T1D (n=141 538)
SNP	Chr	Position		Gene	Gene Context	EA	AA	EAF		Effect	SE	P-value		Effect	SE	P-value	PHET		Effect	SE	P-value	PHET
rs72979233	11	74355523		POLD3	Downstream (1.4kb)	A	G	0.756549		0.209937	0.0302115	3.7e-12		0.208332	0.0331297	3.2e-10	0.964		0.214	0.0302602	1.6e-12	0.925
rs11614333	12	15063995		ERP27	Downstream (3.0kb)	C	T	0.622582		0.180583	0.027485	5e-11		0.164743	0.0301227	4.5e-08	0.692		0.181093	0.0275279	4.8e-11	1
rs4926611	1	54111733		GLIS1	Intronic	C	T	0.636628		0.173401	0.0269581	1.3e-10		0.17902	0.029521	1.3e-09	0.822		0.173327	0.0270056	1.4e-10	1
rs80103986	17	44224940		KANSL1	Intronic	A	T	0.805343		0.200668	0.03335	1.8e-09		0.200088	0.0365379	4.3e-08	0.984		0.202744	0.0333934	1.3e-09	0.966
rs78325334	6	32460867		HLA region	Intergenic	T	C	0.842986		0.228211	0.0382181	2.4e-09		0.12985	0.0420153	0.002	0.084		0.212589	0.0383251	2.9e-08	0.78
rs10186876	2	44241155		LRPPRC	Intergenic	A	G	0.36088		0.161923	0.0272271	2.7e-09		0.171915	0.0298236	8.2e-09	0.804		0.162616	0.0272731	2.5e-09	0.979
rs958685	2	70703847		TGFA	Intronic	A	C	0.515111		0.154233	0.0259453	2.8e-09		0.126897	0.0284271	8e-06	0.48		0.154	0.026	2.9e-09	1
rs2288278	17	46661292		HOXB3	Intronic	A	G	0.658473		0.162331	0.0273703	3e-09		0.154083	0.0299404	2.7e-07	0.843		0.158994	0.0274159	6.7e-09	0.937
rs374532236	10	130837274		MGMT	Intergenic	T	C	0.377579		0.157032	0.0269248	5.5e-09		0.152012	0.0294866	2.5e-07	0.9		0.154243	0.0269674	1.1e-08	0.937
rs6687430	1	10633245		PEX14	Intronic	G	A	0.458888		0.150144	0.0259895	7.6e-09		0.167426	0.0284679	4.1e-09	0.656		0.150368	0.0260329	7.6e-09	1
rs2273555	10	104127171		GBF1	Intronic	A	G	0.607816		0.152856	0.0265979	9.1e-09		0.146809	0.0291202	4.6e-07	0.88		0.153433	0.0266402	8.4e-09	1
rs34845616	11	133792644		IGSF9B	Intronic	A	G	0.252219		0.167626	0.0297446	1.7e-08		0.161247	0.0325729	7.4e-07	0.875		0.167489	0.0297895	1.9e-08	0.981
rs6565586	17	79469118		ACTG1	Downstream (7.9kb)	A	T	0.246972		0.169031	0.030217	2.2e-08		0.174823	0.0330626	1.2e-07	0.893		0.167349	0.0302685	3.2e-08	0.962
rs10861798	12	79686971		SYT1	Intronic	A	G	0.433128		0.14474	0.0264282	4.3e-08		0.117442	0.0289703	5e-05	0.472		0.143004	0.0264718	6.6e-08	0.957
rs2110927	2	40354688		SLC8A1	Intronic	C	T	0.268927		0.161235	0.0294438	4.4e-08		0.158332	0.032227	9e-07	0.945		0.161648	0.0294965	4.2e-08	0.981
rs72762373	9	117998886		DEC1	Intronic	A	G	0.030047		0.423626	0.0776406	4.9e-08		0.411763	0.0852097	1.3e-06	0.917		0.434585	0.0777768	2.3e-08	0.921
Effect estimates are in kg per additional EA. Gene defined as the gene within which the index SNP falls, otherwise the closest gene. N represents the maximum sample size of each model
Disease exclusion definitions are detailed in Supplementary Table 3(B). P-values for replicated loci which fall short of genome-wide significance subsequent to exclusions are highlighted in blue.
PHET refers to test of heterogeneity of effect between discovery and restricted analyses. No association is attenuated at statistical significance in restricted vs. discovery models.
Downstream variants lie to the 3' of a gene. Distances are rounded to the nearest 0.1kb

## Sheet: ST3(C) - Sensitivity Exclusions
Supplementary Table 3C | Exclusion Criteria for Sensitivity Analyses in UKB Dataset
T1D was defined using a adjudicated approach based on multiple factors, as described in the Methods
Cancers were defined on the basis of having prevalent cancer registration in the UK at enrolment. Other conditions defined on the basis of self-report at recruitment
Behavioural		Anorexia/Bulimia nervosa & other eating disorders
Neoplasms		All Malignant Neoplasms (defined from cancer registrations)
Respiratory		Chronic Obstructive Pulmonary Disease
		Emphysema & Chronic Bronchitis
		Interstitial Lung Disease
		Asbestosis
		Pulmonary Fibrosis
		Alveolitis (Fibrosing/not otherwise specified)
		Respiratory Failure
Endocrine		Type I Diabetes
Neurological		Spinal Cord Disorder
		Peripheral Neuropathy
		Motor Neurone Disease
		Myasthenia Gravis
		Multiple Sclerosis
		Other Demyelinating Conditions
		Cerebral Palsy
		Parkinson's Disease
		Dementia/Alzheimer's/Cognitive Impairment
		Poliomyelitis
		Spina Bifida
		Benign Tremor
		Meningioma
		Neuroma
		Spinal Cord or Peripheral Nerve Injury
Musculoskeletal		Arthritis (not otherwise specified)
		Osteoarthritis
		Rheumatoid Arthritis
		Myositis/Myopathy
		Carpal Tunnel Syndrome
		Fibromyalgia
		Dupuytren's Contracture
		Lateral Epicondylitis (Tennis Elbow)
Cerebrovascular		Stroke (inc. Haemorrhagic and Ischaemic)
Systemic Connective Tissue Disorders		Systemic Lupus Erythematosus
		Sjogren's Syndrome
		Dermatopolymyositis
		Scleroderma
		Raynaud's Phenomenon
		Vasculitis (inc. Polymyalgia Rheumatica)
		Polyarteritis Nodosa

## Sheet: ST4 - eQTL associations
Supplementary Table 4 | Significant cis-eQTL Associations of Lead SNPs in Skeletal Muscle and Selected Other Tissues
Handgrip Lead											Best eQTL for Transcript in Tissue (GTEx)
Association with Grip Strength						eQTL Association
Locus	SNP	EA	AA	Effect (kg)	P value	Transcript	Effect	P value	Tissue		SNP	P value	P value GRIPSTRENGTH	r2 with Lead
ERP27	rs11614333	C	T	0.1601	5e-11	MGP	+	5.9014e-10	Tibial nerve		rs4236	2.187e-12	6.2e-10	0.839
LRPPRC	rs10186876	A	G	0.1469	2.7e-09	LRPPRC	+	6.34512e-07	Brain: Cerebellum		rs6744602	9.353e-08	2.7e-07	0.93
						LRPPRC	+	1.29452e-06	Brain: Cerebellar Hemisphere		rs7582799	3.61586e-08	3.3e-08	1
ACTG1	rs6565586	A	T	0.1556	2.2e-08	ACTG1	-	3.81294e-13	Skeletal muscle		rs9893501	2.644e-13	3.8e-07	0.852
eQTL Data is from GTEx, and was obtained using HaploReg (v4.1)
Reported cis-eQTL associations in skeletal muscle, transformed fibroblasts, nervous system and brain regions are shown for gripstrength leads in high LD (r2>0.8, 1000G CEU) with the top eQTL for the correlated transcript in the respective tissue
Data are aligned to the hand grip-increasing allele (EA). eQTL effect: + indicates that EA correlates with increased transcript expression, - indicates that EA correlates with decreased transcript expression
Grip strength effect shown is from combined analyses

[truncated: 14 more sheets: ST5 - MetaXcan Revised, ST6(A) and (B) - GSEA, ST7 - Candidate Genes, ST8 - Athletic Status, ST9 - ACTN R577X, ST10 - Histology Lookup, ST11 - Exposure-HGS MR, ST12 - HGS-Outcome MR, ST13 - Genetic Correlations, ST14 - LMI & FMI GWAS Cohorts, ST15 - Proxies by Study, ST16-Variants in exp-HGS MR , ST17 - Effect Sizes exc. EPIC, ST18-Variants in HGS-outc MR]
